# Supplementary material for: Elucidating Cancer Subtypes by Using the Relationship between DNA Methylation and Gene Expression
Source: Genes (Basel). 2024 May 16;15(5):631. doi: 10.3390/genes15050631 (PMC11121157; doi:10.3390/genes15050631)
Supplement: Supplementary file 1 [file genes-15-00631-s001.zip]

Archive with 1 entries (1 files):
- genes-2994072-supplementary.pdf
